# Supplementary material for: Reducing Sugar Intake in South Africa: Learnings from A Multilevel Policy Analysis on Diet and Noncommunicable Disease Prevention
Source: Int J Environ Res Public Health. 2022 Sep 19;19(18):11828. doi: 10.3390/ijerph191811828 (PMC9517510; doi:10.3390/ijerph191811828)
Supplement: Supplementary file 1 [file ijerph-19-11828-s001.zip]

Archive with 3 entries (3 files):
- Figure S1 Policy transfer framework.pdf
- Table S1 Codebook of the policy transfer framework.pdf
- Table S2 List of included policy documents.pdf
